# Supplementary material for: A case–control study of agricultural and behavioral factors associated with leptospirosis in Vietnam
Source: BMC Infect Dis. 2022 Jun 29;22:583. doi: 10.1186/s12879-022-07561-6 (PMC9245206; doi:10.1186/s12879-022-07561-6)
Supplement: Supplementary file 1 — Additional file 1. Study dataset. [file 12879_2022_7561_MOESM1_ESM.xlsx]

## Sheet: Data
ID	BC	GC	A2C	A2D	A3	A4	A5	A5X	A6	A7	A7X	A71A	A71X	A71X1	A71X2	A71X3	A71X4	A71X5	A71X6	A71X6X	A72A	A72X	A72X1	A72X2	A72X3	A72X4	A72X5	A72X6	A72X7	A72X7X	A73A	A73X	A73X1	A73X2	A73X3	A73X3X	B8	B9	B9X	B9X1	B9X2	B9X3	B9X4	B9X5	B9X5K	B10	B11	B12	B12X
C09C002	0	1	BINH THUY	CAN THO	1982-01-01	2	1		5	3																					1	3			1	NUOC GIAI KHAT	2	1		0	0	1	0	0		3	10	1
C09C024	0	1	NINH KIEU	CAN THO	1955-01-01	2	1		3	11	TAP VU	0																									9	1		1	0	0	1	0	LAM MUON	3	3	1
C09C038	0	1	BINH THUY	CAN THO	2000-01-01	1	1		5	9																											3	1		0	0	1	0	0		3	400	1
C09C042	0	1	BINH THUY	CAN THO	1970-01-14	2	1		5	8																											5	1		0	0	0	1	0		3	150	1
C09C086	0	1	CO DO	CAN THO	1993-04-01	1	1		6	5																											4	1		0	0	0	1	0		3	5	1
C09C096	0	1	PHONG DIEN	CAN THO	1993-04-01	2	1		6	8																											4	1		0	0	0	1	0		3	4	1
C09C108	0	1	PHONG DIEN	CAN THO	1991-04-01	1	1		6	5																											3	1		1	0	0	1	0		3	5	1
C09C126	0	1	BINH THUY	CAN THO	1992-02-14	1	1		6	5																											5	1		0	0	0	1	0		3	5	1
C09C146	0	1	THOT NOT	CAN THO	1970-01-01	1	1		5	2											1		0	1	0	0	0	0	0		0						5	1		0	0	0	1	0		3		1
C09C147	0	1	NINH KIEU	CAN THO	1952-04-01	2	1		5	11	HUU TRI	0																									4	1		0	0	1	0	0		3	20	1
C09C163	0	1	PHONG DIEN	CAN THO	1990-02-04	2	1		6	8																											4	1		0	0	0	1	0		3	10	1
C09C185	0	1	NINH KIEU	CAN THO	1999-04-01	2	1		5	9																											4	1		1	0	0	0	0		3	30	1
C09C199	0	1	NINH KIEU	CAN THO	1984-04-01	1	1		5	8																											4	1		0	0	0	1	0		3	20	1
C09C213	0	1	BINH THUY	CAN THO	1952-04-01	2	1		6	11	HUU TRI	0																									4	1		0	0	1	0	0		3	7	1
C09C231	0	1	BINH THUY	CAN THO	1954-04-01	2	1		5	11	HUU TRI	0																									6	1		0	0	0	0	1	HUU TRI	3	9	1
C09C240	0	1	NINH KIEU	CAN THO	2000-04-01	2	1		6	9																											4	1		0	0	0	1	0		3	40	1
C09C259	0	1	BINH THUY	CAN THO	2000-10-27	2	1		6	9																											5	1		1	0	0	0	0		3	5	1
C09C296	0	1	NINH KIEU	CAN THO	1971-04-01	1	1		6	8																											4	1		0	0	0	1	0		3	15	1
C09C298	0	1	THOT NOT	CAN THO	1985-04-01	2	1		6	8																											4	1		0	0	0	1	0		3	9	1
C09C304	0	1	NINH KIEU	CAN THO	1983-04-01	2	1		6	8																											4	1		0	0	0	1	0		3	20	1
C09C329	0	1	BINH THUY	CAN THO	1978-04-01	2	1		5	11	NOI TRO	0																									5	1		0	0	0	0	1	NOI TRO	3	6	1
C09C351	0	1	NINH KIEU	CAN THO	2001-08-23	2	1		5	3																					1		0	0	1		4	1		0	0	1	0	0		3	7	1
C09C357	0	1	NINH KIEU	CAN THO	1984-04-01	1	1		6	5																											5	1		0	0	0	1	0		2		1
C09C447	0	1	PHONG DIEN	CAN THO	1946-04-01	2	1		5	11	NOI TRO	0																									5	1		0	0	0	0	1	NOI TRO	3	7	1
C09C452	0	1	PHONG DIEN	CAN THO	1992-05-07	1	1		6	8																											5	1		0	0	0	1	0		3	3	1
C11C018	0	1	THOT NOT	CAN THO	1999-01-01	1	1		4	9																											4	1		1	0	0	1	0		3	0	1
C11C067	0	1	THOT NOT	CAN THO	1960-01-01	1	1		4	1		1		0	1	0	0	0	0		0																	1		0	0	0	0	1	TRONG CAY	3	5	1
C11C092	0	1	THOT NOT	CAN THO	1980-01-01	2	1		5	11	NOI TRO	0																									4	1		1	0	0	1	0		3	3	1
C11C093	0	1	THOT NOT	CAN THO	1967-01-01	1	1		5	1		1		0	1	0	0	0	0		0																3	1		1	0	0	0	0		3	50	1
C11C095	0	1	THOT NOT	CAN THO	1970-04-16	1	1		5	8																											2	1		0	0	0	1	0		3	4	1
C11C111	0	1	THOT NOT	CAN THO	1970-01-01	1	1		3	2											1		0	1	0	0	0	0	0		0						5	1		0	0	0	1	0		3	5	1
C11C112	0	1	THOT NOT	CAN THO	1954-01-01	2	1		4	11	NOI TRO	0																									3	1		1	0	0	1	0		3	4	1
C11C134	0	1	THOT NOT	CAN THO	1979-10-04	1	1		6	5																											4	1		0	0	0	1	0		3	1	1
C11C135	0	1	THOT NOT	CAN THO	1991-09-24	2	1		6	5																											4	1		0	0	0	1	0		3	5	1
C11C149	0	1	THOT NOT	CAN THO	1970-04-16	2	1		5	11	NOI TRO	0																									4	1		0	0	0	0	1	NOI TRO	3	5	1
C11C172	0	1	THOT NOT	CAN THO	1984-01-04	2	1		5	11	NOI TRO	0																									4	1		0	0	0	0	1	NOI TRO	3	3	1
C11C185	0	1	THOT NOT	CAN THO	1991-09-24	2	1		5	11	NOI TRO	0																									6	1		0	0	0	0	1	NOI TRO	3		1
C11C187	0	1	THOT NOT	CAN THO	1989-11-05	2	1		4	11	NOI TRO	0																									6	1		0	0	0	0	1	NOI TRO	3	2	1
C11C202	0	1	THOT NOT	CAN THO	1950-04-01	2	1		4	11	NOI TRO	0																									4	1		0	0	1	0	0		3	10	1
C11C210	0	1	THOT NOT	CAN THO	1982-04-22	2	1		5	2											1		0	0	0	0	0	1	0		0						4	1		0	0	1	0	0		3	3	1
C11C218	0	1	THOT NOT	CAN THO	1969-04-01	1	1		6	8																											8	1		0	0	0	1	0		3	13	1
C11C233	0	1	THOT NOT	CAN THO	1995-04-01	2	1		5	8																											5	1		0	0	0	1	0		3	8	1
C12C008	0	1	PHONG DIEN	CAN THO	1955-01-01	2	1		3	11	NOI TRO	0																									6	1		0	0	1	0	0		1	15	1
C12C020	0	1	PHONG DIEN	CAN THO	1998-04-07	1	1		4	2											1		0	1	0	0	0	0	0		0						5	1		0	0	0	1	0		3	4	1
C12C027	0	1	PHONG DIEN	CAN THO	1988-01-01	1	1		5	2											1	7								THO HAN	0						3	1		0	0	0	1	0		3	0	1
C12C064	0	1	PHONG DIEN	CAN THO	1969-08-11	2	1		4	11	NOI TRO	0																									5	1		0	0	0	1	0		3	3	1
C12C089	0	1	PHONG DIEN	CAN THO	1962-01-01	2	2		1	11	LAM MUON	0																									8	1		0	0	0	1	0		5	13	1
C12C094	0	1	PHONG DIEN	CAN THO	1990-01-01	1	1		5	3																					1		0	0	1	TRAI CAY	4	1		0	0	1	0	0		3	50	1
C12C108	0	1	THOI LAI	CAN THO	1944-04-01	1	1		5	8																											5	1		0	0	0	1	0		3	5	1
C12C168	0	1	PHONG DIEN	CAN THO	1968-02-10	2	1		4	1		1		1	0	0	0	0	0		0																3	1		1	0	0	0	0		3	3	1
C12C193	0	1	PHONG DIEN	CAN THO	1978-01-01	1	1		5	8																											4	1		0	0	0	1	0		3	5	1
C12C230	0	1	PHONG DIEN	CAN THO	1999-09-19	2	1		4	9																											4	1		1	0	0	0	0		3	1	1
C12C245	0	1	PHONG DIEN	CAN THO	1960-04-01	2	1		4	1		1		0	1	0	0	0	0		0																5	1		0	1	0	0	0		3	4	1
C12C253	0	1	PHONG DIEN	CAN THO	1959-01-01	2	1		3	1		1		0	1	0	0	0	0		0																6	1		1	0	0	0	0		3	3	1
C12C254	0	1	PHONG DIEN	CAN THO	1970-06-15	1	1		3	1		1		0	1	0	0	0	0		0																5	1		1	0	0	0	0		3	50	1
C12C261	0	1	PHONG DIEN	CAN THO	2010-06-04	1	1		3	9																											5	1		0	0	0	1	0		3	2	1
C12C290	0	1	PHONG DIEN	CAN THO	1949-01-01	1	1		3	11	HUU TRI	0																									1	1		0	0	0	0	1	HUU TRI	3	20	1
C12C295	0	1	PHONG DIEN	CAN THO	1955-01-01	2	1		3	11	BAN VE SO	0																									5	1		0	0	1	0	0		3	15	1
C12C398	0	1	PHONG DIEN	CAN THO	1978-01-01	1	1		5	8																											4	1		0	0	0	1	0		3	30	1
C12C421	0	1	PHONG DIEN	CAN THO	1995-04-03	1	1		6	9																											4	1		1	0	0	0	0		3	4	1
C12C480	0	1	PHONG DIEN	CAN THO	1993-04-01	1	1		5	8																											4	1		0	0	0	1	0		3		1
C12C499	0	1	PHONG DIEN	CAN THO	1968-04-01	2	1		4	11	NOI TRO	0																									5	1		0	0	0	0	1	NOI TRO	3	5	1
C12C512	0	1	PHONG DIEN	CAN THO	1944-04-01	1	1		3	3																					1		0	0	1		4	1		0	0	1	0	0		3		1
C12C518	0	1	PHONG DIEN	CAN THO	1992-08-21	1	1		6	9																											4	1		1	0	0	0	0		3	6	1
C12C552	0	1	PHONG DIEN	CAN THO	1991-09-08	1	1		4	2											1		0	0	0	1	0	0	0		0						4	1		0	0	0	1	0		3	6	1
C12C555	0	1	PHONG DIEN	CAN THO	1952-04-01	2	1		5	8																											5	1		0	0	0	1	0		3	80	1
C12C570	0	1	PHONG DIEN	CAN THO	1964-04-01	2	1		4	1		1		1	0	0	0	0	0		0																5	1		1	0	0	0	0		3	2	1
C12C588	0	1	PHONG DIEN	CAN THO	1948-01-01	1	1		3	1		1		0	1	0	0	0	0		0																	1		0	0	0	0	1	LAM VUON	3	30	1
C12C589	0	1	PHONG DIEN	CAN THO	2000-04-01	2	1		5	8																											4	1		0	0	0	1	0		3		1
H06C027	0	1	CAM XUYEN	HA TINH	1965-08-06	2	1		4	1		1		1	0	0	0	0	0		0																6	1		1	0	1	0	0		3	10	2
H06C048	0	1	CAM XUYEN	HA TINH	1952-02-12	1	1		4	1		1		1	0	0	0	0	0		0																3	1		1	0	0	0	0		3	30	1
H06C162	0	1	TP HA TINH	HA TINH	1980-08-08	2	1		5	2											1		0	0	0	0	0	1	0		0						4	1		0	0	0	1	0		3	15	1
H06CA023	0	1	LOC HA	HA TINH	1989-02-19	2	1		4	1		1		1	0	0	0	0	0		0																4	1		1	0	0	0	0		3	30	2
H06CA047	0	1	CAM XUYEN	HA TINH	1955-02-10	1	1		5	2											1		0	1	0	0	0	0	0		0						4	1		1	0	0	0	0		3	25	2
H06CB017	0	1	THACH HA	HA TINH	1979-10-17	1	9		4	1		1		1	0	0	0	0	0		0																5	1		1	0	0	0	0		3	0	2
H06CB026	0	1	THACH HA	HA TINH	1962-06-20	1	1		5	5																											5	1		0	0	0	1	0		2	20	1
H06CC015	0	1	CAM XUYEN	HA TINH	1977-11-08	2	1		4	1		1		1	1	1	0	0	0		0																4	1		0	1	1	0	0		3	100	3
H07C005	0	1	CAM LOC	HA TINH	2001-10-10	2	1		5	2											1		0	0	0	0	0	1	0		0						5	1		0	0	0	1	0		3	45	3
H07C017	0	1	CAN LOC	HA TINH	1968-04-10	1	1		5	2											1		0	1	0	0	0	0	0		0						6	1		0	0	0	1	0		3	25	1
H07C053	0	1	CAN LOC	HA TINH	1956-08-05	2	1		3	1		1		1	0	0	0	0	0		0																3	1		1	0	0	0	0		3	60	3
H07C056	0	1	CAN LOC	HA TINH	1963-04-17	2	1		4	1		1		1	0	0	0	0	0		0																4	1		1	0	0	0	0		3	50	2
H07C065	0	1	CAN LOC	HA TINH	1974-05-10	1	1		4	2											1		0	1	0	0	0	0	0		0						4	1		1	0	0	0	0		3	30	2
H07C068	0	1	CAN LOC	HA TINH	2004-10-20	2	1		4	9																											4	1		1	0	0	0	0		3	20	2
H07C092	0	1	CAN LOC	HA TINH	1947-01-17	1	1		5	1		1		1	0	0	0	0	0		0																5	1		1	0	0	0	0		3	25	1
H07C094	0	1	CAN LOC	HA TINH	1981-03-11	2	1		5	1		1		1	0	0	0	0	0		0																4	1		1	0	0	0	0		3	20	1
H07C103	0	1	CAN LOC	HA TINH	1959-08-12	1	1		4	1		1		1	0	0	0	0	0		0																4	1		1	0	0	0	0		3	30	2
H07C131	0	1	CAN LOC	HA TINH	1944-05-14	2	1		3	1		1		1	0	0	0	0	0		0																2	1		0	0	1	0	0		3	15	2
H07C132	0	1	CAN LOC	HA TINH	1952-05-10	2	1		4	1		1		1	0	0	0	0	0		0																3	1		1	0	0	0	0		3	25	2
H07C136	0	1	CAN LOC	HA TINH	1946-04-15	1	1		4	2											1		0	1	0	0	0	0	0		0						5	1		0	0	0	1	0		3	20	1
H07C145	0	1	CAN LOC	HA TINH	1936-02-19	1	1		3	1		1		1	0	0	0	0	0		0																2	1		1	0	0	0	0		3	30	2
H07C147	0	1	CAN LOC	HA TINH	1978-03-22	2	1		5	2											1		0	0	0	0	0	1	0		0						4	1		0	0	0	1	0		3	20	2
H07C150	0	1	CAN LOC	HA TINH	1992-09-17	2	1		4	1		1		0	1	0	0	0	0		0																5	1		0	0	1	0	0		3	35	2
H07C157	0	1	CAN LOC	HA TINH	1982-07-15	2	1		5	1		1		1	0	0	0	0	0		0																4	1		1	0	0	0	0		3		2
H07C158	0	1	CAN LOC	HA TINH	1981-05-05	2	1		5	2											1		0	0	0	1	0	0	0		0						4	1		0	0	0	1	0		3	20	2
H07C163	0	1	CAN LOC	HA TINH	1980-10-25	2	1		5	1		1		1	0	0	0	0	0		0																4	1		1	0	0	0	0		3	30	3
H07C167	0	1	CAN LOC	HA TINH	1954-05-10	2	1		4	1		1		1	0	0	0	0	0		0																5	1		1	0	0	0	0		3	30	2
H07C171	0	1	CAN LOC	HA TINH	1966-05-03	2	1		4	1		1		1	0	0	0	0	0		0																5	1		0	0	1	0	0		3	30	2
H07C177	0	1	CAN LOC	HA TINH	1964-12-18	2	1		5	2											1		0	1	0	0	0	0	0		0						5	1		0	0	0	1	0		3		1
H07C186	0	1	CAN LOC	HA TINH	1969-07-17	2	1		4	1		1		1	0	0	0	0	0		0																7	1		1	0	0	0	0		3	20	2
H07C211	0	1	CAN LOC	HA TINH	1961-12-20	2	1		3	1		1		0	1	0	0	0	0		0																4	1		0	0	0	1	0		3	70	2
H07C212	0	1	CAN LOC	HA TINH	1984-10-01	1	1		5	2											1		0	1	0	0	0	0	0		0						5	1		0	0	0	1	0		3	60	1
H07C217	0	1	CAN LOC	HA TINH	1993-03-26	1	1		5	1		1		1	0	0	0	0	0		0																4	1		1	0	0	0	0		3	20	1
H07C250	0	1	CAN LOC	HA TINH	1963-01-01	2	1		4	1		1		1	0	0	0	0	0		0																3	1		1	0	0	0	0		3	35	2
H07C276	0	1	CAM LOC	HA TINH	1977-05-07	1	1		5	1		1		1	0	0	0	0	0		0																4	1		1	0	0	0	0		3	20	2
H07C293	0	1	CAN LOC	HA TINH	1964-02-03	2	1		4	1		1		1	0	0	0	0	0		0																3	1		1	0	0	0	0		3	50	2
H07C307	0	1	CAN LOC	HA TINH	1935-04-06	2	1		3	1		1		1	0	0	0	0	0		0																2	1		1	0	1	0	1		3	15	3
H07C312	0	1	CAN LOC	HA TINH	1954-10-10	1	1		3	1		1		1	0	0	0	0	0		0																4	1		1	0	0	0	0		3	30	2
H07C336	0	1	CAN LOC	HA TINH	1971-05-14	2	1		5	1		1		0	1	0	0	0	0		0																4	1		0	1	0	0	0		3	60	2
H07C373	0	1	CAN LOC	HA TINH	1977-11-11	2	1		5	1		1		1	0	0	0	0	0		0																3	1		1	0	0	0	0		3	100	2
H07C376	0	1	CAN LOC	HA TINH	1955-05-13	1	1		4	1		1		1	0	0	0	0	0		0																5	1		1	0	0	0	0		3	20	1
H07C400	0	1	CAN LOC	HA TINH	1964-04-01	1	1		4	1		1		1	0	0	0	0	0		0																4	1		1	0	0	0	0		3	30	2
H07C402	0	1	CAN LOC	HA TINH	1963-05-05	1	1		4	1		1		1	0	0	0	0	0		0																5	1		1	0	0	0	0		3	30	1
H07C456	0	1	CAN LOC	HA TINH	1952-06-05	2	1		3	1		1		1	0	0	0	0	0		0																3	1		1	0	0	0	0		3	35	2
H07C522	0	1	CAN LOC	HA TINH	1971-10-25	2	1		5	1		1		1	0	0	0	0	0		0																4	1		1	0	0	0	0		3	25	2
H07C556	0	1	CAN LOC	HA TINH	1993-12-26	2	1		4	1		1		1	0	0	0	0	0		0																5	1		0	0	1	0	0		3	25	1
H07C568	0	1	CAN LOC	HA TINH	1990-07-28	1	1		5	2											1		0	1	0	0	0	0	0		0						4	1		0	0	0	1	0		3	40	2
H07C577	0	1	CAN LOC	HA TINH	1948-07-01	1	1		5	2											1		0	1	0	0	0	0	0		0						6	1		0	0	0	1	0		3	80	1
H07C584	0	1	CAN LOC	HA TINH	1979-03-04	1	1		5	1		1		1	0	0	0	0	0		0																6	1		1	0	0	0	0		3		1
H07C708	0	1	CAN LOC	HA TINH	1977-07-12	2	1		4	1		1		1	0	0	0	0	0		0																4	1		1	0	0	0	0		3	50	2
H07C711	0	1	CAN LOC	HA TINH	2001-02-14	1	1		5	2											1		0	1	0	0	0	0	0		0						4	1		1	0	0	0	0		3	50	1
H07C722	0	1	CAN LOC	HA TINH	1942-09-05	2	1		4	1		1		0	1	0	0	0	0		0																5	1		1	0	0	0	0		3	20	2
H07C724	0	1	CAN LOC	HA TINH	1972-09-15	1	1		5	1		1		1	0	0	0	0	0		0																5	1		1	0	0	0	0		3	30	1
H07C753	0	1	CAN LOC	HA TINH	1985-09-02	2	1		5	1		1		1	0	0	0	0	0		0																4	1		1	0	0	0	0		3	25	1
H07C772	0	1	CAN LOC	HA TINH	1956-04-01	1	1		4	1		1		1	0	0	0	0	0		0																4	1		1	0	0	0	0		3	35	2
H07C789	0	1	CAN LOC	HA TINH	1977-04-01	2	1		5	1		1		1	0	0	0	0	0		0																4	1		1	0	0	0	0		3	20	2
H07C808	0	1	CAN LOC	HA TINH	1956-04-01	2	1		3	1		1		1	0	0	0	0	0		0																3	1		1	0	0	0	0		3	30	2
H07C822	0	1	CAN LOC	HA TINH	1972-07-02	1	1		5	2											1		0	1	0	0	0	0	0		0						4	1		0	0	0	1	0		3	35	2
H07CA008	0	1	LOC HA	HA TINH	1998-09-09	1	1		5	2											1		0	1	0	0	0	0	0		0						4	9								3	10	2
H07CA110	0	1	CAN LOC	HA TINH	1962-03-02	1	1		5	1		1		1	0	0	0	0	0		0																3	1		1	0	0	0	0		3	25	2
H07CA116	0	1	CAN LOC	HA TINH	1953-02-15	2	1		4	1		1		1	0	0	0	0	0		0																2	1		1	0	0	0	0		3	18	1
H07CA122	0	1	CAN LOC	HA TINH	1949-01-01	2	1		5	1		1		1	0	0	0	0	0		0																3	1		1	0	0	0	0		3	35	2
H07CA160	0	1	CAN LOC	HA TINH	1985-02-04	1	1		5	2											1		0	1	0	0	0	0	0		0						4	1		1	0	0	0	0		3	25	2
H07CA205	0	1	CAN LOC	HA TINH	1987-09-15	2	1		5	2											1		0	1	0	0	0	0	0		0						4	1		0	0	0	1	0		3	15	1
H07CA207	0	1	CAN LOC	HA TINH	1957-03-08	2	1		4	1		1		1	0	0	0	0	0		0																3	1		1	0	0	0	0		3	20	1
H07CA284	0	1	CAN LOC	HA TINH	1958-01-01	2	1		5	1		1		1	0	0	0	0	0		0																5	1		1	0	0	0	0		3	30	1
H07CA295	0	1	CAN LOC	HA TINH	1971-07-15	1	1		4	1		1		1	0	0	0	0	0		0																4	1		1	0	0	0	0		3	35	2
H07CA301	0	1	CAN LOC	HA TINH	1943-04-01	2	1		4	1		1		1	0	0	0	0	0		0																2	1		1	0	0	0	0		3	30	2
H07CA303	0	1	CAN LOC	HA TINH	1951-06-02	2	1		4	1		1		1	0	0	0	0	0		0																3	1		1	0	0	0	0		3	10	1
H07CA322	0	1	CAN LOC	HA TINH	1973-03-10	2	1		5	1		1		1	0	0	0	0	0		0																4	1		1	0	0	0	0		3	20	1
H07CA323	0	1	CAN LOC	HA TINH	1974-02-05	2	1		5	1		1		1	0	0	0	0	0		0																5	1		1	0	0	0	0		3	30	1
H07CA326	0	1	CAN LOC	HA TINH	1998-03-26	1	1		4	2											1		0	1	0	0	0	0	0		0						3	1		0	0	0	1	0		3	15	2
H07CA347	0	1	CAN LOC	HA TINH	1991-06-05	2	1		5	1		1		1	0	0	0	0	0		0																4	1		1	0	0	0	0		3	19	1
H07CA361	0	1	CAN LOC	HA TINH	1964-05-20	2	1		5	1		1		1	0	0	0	0	0		0																4	1		1	0	0	0	0		3	30	2
H07CB305	0	1	CAN LOC	HA TINH	1981-10-10	2	1		5	2											1		0	1	0	0	0	0	0		0						4	1		0	0	0	1	0		3	20	2
H07CB346	0	1	CAN LOC	HA TINH	1974-01-01	1	1		5	2											1		0	1	0	0	0	0	0		0						4	1		0	0	0	1	0		3	30	2
H08C026	0	1	CAM XUYEN	HA TINH	1975-05-01	1	1		5	2											1		0	0	0	0	0	0	1	CO KHI	0						4	1		0	0	0	1	0		2	0	1
H08C101	0	1	CAM XUYEN	HA TINH	1943-03-20	2	1		4	1		1		1	0	0	0	0	0		0																2	1		1	0	0	0	0		3	40	2
H08C146	0	1	CAM XUYEN	HA TINH	1982-06-20	2	1		5	2											1		0	0	0	0	1	0	0		0						4	1		0	0	0	1	0		3	20	1
H08C160	0	1	CAM XHUYEN	HA TINH	1942-09-01	2	1		4	1		1		1	0	0	0	0	0		0																4	1		1	0	0	0	0		3	20	1
H08C178	0	1	CAM XUYEN	HA TINH	1969-05-10	1	1		5	1		1		1	0	0	0	0	0		0																4	1		1	0	0	0	0		3	60	2
H08C180	0	1	CAM XUYEN	HA TINH	2010-08-02	2	1		3	10																											4	1		1	0	0	0	0		3	30	1
H08C235	0	1	CAM XUYEN	HA TINH	1995-06-03	2	1		4	1		1		1	0	0	0	0	0		0																5	1		1	0	0	0	0		3	25	2
H08C270	0	1	CAM XUYEN	HA TINH	2012-04-28	2	1		3	10																											4	1		0	0	0	0	0		3	20	2
H08C292	0	1	CAM XUYEN	HA TINH	1932-05-08	2	1		3	1		1		1	0	0	0	0	0		0																2	1		1	0	0	0	0		5	50	1
H08C304	0	1	CAM XUYEN	HA TINH	1992-03-03	1	1		5	2											1		0	1	0	0	0	0	0		0						4	1		0	0	0	1	0		3	20	2
H08C313	0	1	CAM XUYEN	HA TINH	1991-09-09	1	1		5	2											1		0	1	0	0	0	0	0		0						3	1		0	0	0	1	0		3	40	2
H08C340	0	1	CAM XUYEN	HA TINH	1947-04-01	2	1		3	1		1		1	0	0	0	0	0		0																2	1		1	0	0	0	0		3	15	2
H08C392	0	1	CAM XUYEN	HA TINH	1962-10-20	2	1		4	1		1		1	0	0	0	0	0		0																3	1		1	0	0	0	0		3	30	2
H08C420	0	1	CAM XUYEN	HA TINH	1935-04-01	2	1		3	1		1		1	0	0	0	0	0		0																2	1		1	0	0	0	0		3	20	2
H08C479	0	1	CAM XUYEN	HA TINH	1960-09-18	2	1		4	1		1		1	0	0	0	0	0		0																4	1		1	0	0	0	0		3	50	1
H08C511	0	1	CAM XUYEN	HA TINH	1972-12-06	2	1		5	1		1		0	0	0	0	0	0																		4	1		1	0	0	0	0		3	50	2
H08CA036	0	1	CAM XUYEN	HA TINH	1966-08-05	2	1		5	1		1		1	0	0	0	0	0		0																3	1		1	0	0	0	0		3	20	2
H08CA068	0	1	CAM XUYEN	HA TINH	1999-07-22	2	1		5	2											1		0	0	0	0	0	1	0		0						4	1		0	0	0	1	0		3	25	2
H08CA071	0	1	CAM XUYEN	HA TINH	1991-09-10	2	1		5	2											1		0	0	0	1	0	0	0		0						3	1		0	0	0	1	0		3	10	2
H08CA094	0	1	CAM XUYEN	HA TINH	1983-05-15	2	1		5	1		1		1	0	0	0	0	0		0																5	1		1	0	0	0	0		3	12	2
H08CA137	0	1	CAM XUYEN	HA TINH	1992-01-01	2	1		5	1		1		1	0	0	0	0	0		0																6	1		1	0	0	0	0		3	25	2
H08CA179	0	1	CAM XUYEN	HA TINH	1951-11-10	1	1		4	1		1		1	0	0	0	0	0		0																3	1		1	0	0	0	0		3	20	2
H08CA249	0	1	CAM XUYEN	HA TINH	1956-01-01	1	1		4	2											1		1	0	0	0	0	0	0		0						4	1		0	0	0	1	0		3	50	2
H08CA255	0	1	CAM XUYEN	HA TINH	1998-06-13	1	1		4	1		1		1	0	0	0	0	0		0																4	1		1	0	0	0	0		3	15	2
H08CA273	0	1	CAM XUYEN	HA TINH	1943-01-01	2	1		4	1		1		1	0	0	0	0	0		0																3	1		1	0	0	0	0		3	20	2
H08CA330	0	1	CAM XUYEN	HA TINH	1983-01-01	2	1		5	1		1		1	0	0	0	0	0		0																4	1		0	0	0	0	0		3	15	1
H08CA369	0	1	CAM XUYEN	HA TINH	1941-07-05	1	1		4	1		1		1	0	0	0	0	0		0																3	1		1	0	0	0	0		3	50	2
H08CB018	0	1	THACH HA	HA TINH	1975-10-12	1	1		5	1		1		1	0	0	0	0	0		0																4	1		1	0	0	0	0		3	20	1
H08CB019	0	1	THACH HA	HA TINH	1985-02-24	2	1		5	1		1		1	0	0	0	0	0		0																4	1		1	0	0	0	0		3	17	1
H08CB035	0	1	CAM XUYEN	HA TINH	1975-09-12	2	1		5	1		1		1	0	0	0	0	0		0																4	1		1	0	0	0	0		3	15	2
H08CB037	0	1	CAM XUYEN	HA TINH	1998-02-05	1	1		4	1		1		1	0	0	0	0	0		0																4	1		1	0	0	0	0		3	18	2
H08CC022	0	1	CAM XUYEN	HA TINH	1970-07-12	2	1		5	1		1		1	0	0	0	0	0		0																4	1		1	0	0	0	0		3	15	2
T01C005	0	1	THAI THUY	THAI BINH	1975-03-27	2	1		5	1		1		1	0	0	0	0	0																		5	1		1	0	0	0	0		3	10	1
T01C015	0	1	DONG HUNG	THAI BINH	1984-10-23	1	1		5	2											1		0	0	0	0	0	0	1	DI TAU BIEN	0						4	1		0	0	0	1	0		2	20	1
T01C025	0	1	TP THAI BINH	THAI BINH	1964-12-12	1	1		4	1		1		1	0	0	0	0	0		0																3	1		1	0	0	0	0		3	150	1
T01C049	0	1	KIEN XUONG	THAI BINH	1984-11-10	2	1		7	3																					1	3			1	KINH DOANH THUOC TAN DUOC	4	1		0	0	1	0	0		3	15	1	MUA
T01C100	0	1	THAI BINH	THAI BINH	1997-02-18	2	1		5	1		1		1	0	0	0	0	0		0																4	1		1	0	0	0	0		3	10	1
T01C119	0	1	KIEN XUONG	THAI BINH	1991-11-12	2	1		6	2											1		0	0	0	0	0	1	0		0						4	1		0	0	1	1	0		3	15	1
T01CA019	0	1	TP THAI BINH	THAI BINH	1990-01-17	1	1		5	11	LAI XE	0																									5	1		0	0	0	1	0		3	25	1
T01CA026	0	1	HUNG HA	THAI BINH	1960-08-19	2	1		4	1		1		1	1	1	0	0	0		0																3	1		1	1	1	0	0		3	35	2
T01CA102	0	1	VU THU	THAI BINH	1972-04-01	2	1		7	6																											3	1		0	0	0	1	0		2	5	1
T01CA129	0	1	QUYNH PHU	THAI BINH	1980-05-14	2	1		7	11	GIAO VIEN	0																									4	1		0	0	0	1	0		3	3	1
T01CA134	0	1	HUNG HA	THAI BINH	1980-12-19	2	1		5	2											1		0	0	0	0	0	1	0		0						4	1		1	0	0	1	0		3	30	1
T01CA135	0	1	VU THU	THAI BINH	1989-12-12	2	1		5	2											1		0	0	0	0	0	1	0		0						1	1		0	0	0	1	0		3	50	1
T01CA138	0	1	DONG HUNG	THAI BINH	1966-05-03	2	1		4	3																					1		0	1	0		3	1		0	0	1	0	0		3	300	1
T01CA144	0	1	HUNG HA	THAI BINH	1962-10-05	1	1		4	1		1		1	1	0	0	0	0		0																6	1		1	1	0	0	0		3	30	1
T01CA153	0	1	DONG HUNG	THAI BINH	1966-08-02	1	1		4	2											1		0	1	0	0	0	0	0		0						4	1		0	0	0	1	0		3	100	2
T01CA157	0	1	VU THU	THAI BINH	1994-10-20	2	1		6	2											1		0	0	0	0	0	1	0		0						2	9								2	10	1
T01CA163	0	1	QUYNH PHU	THAI BINH	1989-09-27	2	1		6	11	MAY TAI NHA	0																									4	1		0	0	0	1	0		3	100	1
T01CA169	0	1	QUYNH PHU	THAI BINH	1998-06-13	1	1		5	2											1		0	0	0	0	0	0	1	BAO VE	0						3	1		0	0	0	1	0		5	30	1
T01CA173	0	1	THAI BINH	THAI BINH	1987-07-26	2	1		6	5																											4	1		0	0	0	1	0		3	300	1
T01CA190	0	1	QUYNH PHU	THAI BINH	1954-05-20	2	1		4	1		1		1	0	0	0	0	0		0																5	1		1	0	0	0	0		3	5	1
T01CA207	0	1	VU THU	THAI BINH	1969-09-20	1	1		5	1		1		1	0	0	0	0	0		0																3	1		1	0	0	0	0		2	50	1
T01CA216	0	1	QUYNH PHU	THAI BINH	1984-05-20	2	1		6	1		1		1	0	0	0	0	0		0																2	1		1	0	0	0	0		3	10	1
T01CB078	0	1	KIEN XUONG	THAI BINH	1987-08-04	1	1		5	2											1		0	0	0	0	0	1	0		0						4	1		0	0	0	1	0		3	10	1
T01CC002	0	1	HUNG HA	THAI BINH	1989-11-05	2	1		5	1		1		1	0	0	0	0	0																		4	1		1	0	0	0	1	PHU HO	3	40	1	GIENG KHOAN
T01CC041	0	1	KIEN XUONG	THAI BINH	1965-04-20	1	1		5	7																											4	1		0	0	0	1	0		2	15	1
T01CE027	0	1	DONG HUNG	THAI BINH	1955-02-25	2	1		4	1		1		1	0	0	0	0	0		0																3	1		1	0	0	0	0		3	100	2
T02C005	0	1	VU THU	THAI BINH	2012-10-09	1	1		3	9																											4	1		0	0	0	1	0		3	300	1
T02C013	0	1	TIEN HAI	THAI BINH	2008-06-01	2	1		2	9																											5	1		1	0	0	1	0		2	10	1	MUA
T02C017	0	1	TIEN HAI	THAI BINH	1972-10-20	2	1		6	1		1		1	0	0	0	0	0		1	1	1								0						4	1		0	0	0	1	0		3	100	1
T02C018	0	1	TP THAI BINH	THAI BINH	2011-05-11	1	1		3	9																											4	1		0	0	0	1	0		3	10	1
T02C036	0	1	KIEN XUONG	THAI BINH	2009-08-03	2	1		3	9																											4	1		1	0	0	0	0		3	5	1
T02CA010	0	1	VU THU	THAI BINH	2011-08-16	1	1		3	9																											4	1		0	0	0	1	0		2	12	1
T02CA040	0	1	VU THU	THAI BINH	2009-10-08	2	1		3	9																											4	1		0	0	0	1	0		2	3	1
T02CA081	0	1	VU THU	THAI BINH	2015-02-15	1	1		2	10																											4	1		0	0	0	1	0		3	20	1
T03C020	0	1	KIEN XUONG	THAI BINH	1963-09-14	1	1		4	1		1		1	0	0	0	0	0		0																6	1		1	1	0	0	0		3	15	1
T03C026	0	1	KIEN XUONG	THAI BINH	2012-10-02	2	1		3	9																											4	1		1	0	0	0	0		3	10	1	MUA
T03C041	0	1	KIEN XUONG	THAI BINH	1985-02-23	1	9		5	9																											4	1		0	1	0	0	0		3	100	1
T03C053	0	1	KIEN XUONG	THAI BINH	1947-08-01	2	1		4	1		1		1	0	0	0	0	0		0																2	1		1	0	0	0	0		3	0	1	MUA
T03C055	0	1	KIEN XUONG	THAI BINH	1953-09-10	1	1		4	1		1		1	0	0	0	0	0		0																3	1		1	0	0	0	0		3	15	1	MUA
T03C082	0	1	KIEN XUONG	THAI BINH	2013-11-27	1	1		2	10																											4	1		1	0	0	0	0		3	15	1	MUA
T03C097	0	1	KIEN XUONG	THAI BINH	1972-10-29	2	1		4	1		1		1	0	0	0	0	0		0																5	1		1	0	0	0	0		3	10	1
T03C103	0	1	KIEN XUONG	THAI BINH	1978-10-28	2	1		6	8																											4	1		0	0	0	1	0		3	10	1
T03C128	0	1	KIEN XUONG	THAI BINH	1997-10-08	1	1		5	2											1		0	0	0	0	0	1	0		0						5	1		0	0	0	1	0		3	15	1
T03C131	0	1	KIEN XUONG	THAI BINH	1961-08-22	1	1		4	1		1		1	0	0	0	0	0		0																4	1		1	0	0	0	0		3	10	1
T03CA048	0	1	KIEN XUONG	THAI BINH	1960-05-19	1	1		3	1		1		1	0	0	0	0	0																		5	1		1	0	0	0	0		3	20	1
T03CA065	0	1	KIEN XUONG	THAI BINH	1971-01-08	2	1		4	1		1		1	0	0	0	0	0		0																1	1		0	0	1	0	0		3	500	1	MUA
T03CA070	0	1	KIEN XUONG	THAI BINH	1941-08-02	1	1		4	1		1		1	0	0	0	0	0		0																2	1		1	0	0	0	0		3	15	1
T03CA121	0	1	KIEN XUONG	THAI BINH	2006-12-03	1	1		4	9																											4	1		0	0	0	1	0		3	15	1
T03CB003	0	1	KIEN XUONG	THAI BINH	2004-10-23	2	1		4	9																											5	1		1	0	0	0	0		3	20	1	MUA
T03CB018	0	1	KIEN XUONG	THAI BINH	1952-03-03	1	1		5	1		1		1	0	0	0	0	0		0																2	1		1	0	0	0	0		3	5	1	MUA
T04CA027	0	1	TIEN HAI	THAI BINH	2009-03-23	1	1		3	9																											4	1		0	0	1	0	0		3	20	1
T04CA042	0	1	TIEN HAI	THAI BINH	1990-11-11	2	1		5	2											1		0	0	0	0	0	1	0		0						3	1		0	0	0	1	0		2	10	1
T04CA055	0	1	TIEN HAI	THAI BINH	1987-02-10	1	1		5	2											1		0	0	0	0	0	0	1	GOM SU	0						4	1		0	0	0	1	0		3	50	1
T04CA062	0	1	TIEN HAI	THAI BINH	1955-01-01	2	1		4	1		1		0	0	0	0	1	0		0																2	1		1	0	0	1	0		2	30	1
T04CA065	0	1	TIEN HAI	THAI BINH	1991-10-26	2	1		6	2											1		0	0	0	0	0	1	0		0						3	1		0	0	0	1	0		2	10	1
T04CA071	0	1	TIEN HAI	THAI BINH	1993-01-04	2	1		6	5																											3	1		0	0	0	1	0		2	30	1
T04CA074	0	1	TIEN HAI	THAI BINH	1987-11-26	2	1		6	2											1		1	0	0	0	0	0	0		0						8	1		0	0	0	1	0		2	6	1
T04CA100	0	1	TIEN HAI	THAI BINH	1975-11-20	2	1		5	1		1		1	0	0	0	0	0		0																4	1		1	1	0	0	0		3	40	1
T05C016	0	1	TIEN HAI	THAI BINH	1974-01-01	2	1		5	1		1		1	0	0	0	0	0																		5	1		0	1	0	0	0		3	250	2
T05C022	0	1	TIEN HAI	THAI BINH	1982-02-15	2	1		5	2											1		0	0	0	0	0	1	0								4	1		0	0	0	1	0		2	40	2
T05CA004	0	1	TIEN HAI	THAI BINH	1983-10-07	1	1		5	2											1		0	0	0	0	0	1	0		0						5	1		0	0	0	1	0		2	50	2
T05CA012	0	1	TIEN HAI	THAI BINH	1980-08-15	2	1		5	1		1		1	0	0	0	0	0		0																4	1		1	0	0	0	0		3	20	2
T05CA017	0	1	TIEN HAI	THAI BINH	1990-09-07	2	1		5	2											1		0	0	0	0	0	1	0		0							1		0	0	0	1	0		3	20	2
T05CA039	0	1	TIEN HAI	THAI BINH	1968-09-01	2	1		3	1		1		1	0	0	0	0	0		0																4	1		1	0	0	0	0		3	50	2
T05CA042	0	1	TIEN HAI	THAI BINH	1983-03-26	2	1		4	2											1		0	0	0	0	0	1	0		0						4	1		0	0	0	1	0		3	50	1
T05CA051	0	1	TIEN HAI	THAI BINH	1983-03-13	2	1		6	5																											4	1		0	0	0	1	0		2	20	1
T05CA072	0	1	TIEN HUNG	THAI BINH	2005-03-08	1	1		4	9																											4	1		0	0	1	1	0		2	15	1
T05CA080	0	1	TIEN HAI	THAI BINH	1966-01-01	2	1		3	1		1		1	1	0	0	0	0		0																3	1		1	1	0	0	0		2	200	1
T05CA087	0	1	TIEN HAI	THAI BINH	1992-05-01	2	1		4	2											1		0	0	0	0	0	1	0		0						5	1		0	0	0	1	0		3	20	1
T05CA091	0	1	TIEN HAI	THAI BINH	1977-09-22	2	1		6	5																											4	1		0	0	0	1	0		2	10	1
T05CA146	0	1	TIEN HAI	THAI BINH	1950-10-19	1	1		4	1		1		1	0	0	0	0	0		0																2	1		1	1	0	0	0		3	20	1
T05CA215	0	1	TIEN HAI	THAI BINH	1976-07-07	1	1		5	2											1		0	1	0	0	0	0	0		0						6	1		0	0	0	1	0		2	15	1
T05CA218	0	1	TIEN HAI	THAI BINH	1984-02-26	2	1		5	3																					1		0	0	1	TAP HOA	4	1		0	0	1	0	0		2	20	1
T05CA223	0	1	TIEN HAI	THAI BINH	1972-03-21	2	1		6	5																											3	1		0	0	1	1	0		2	40	1
T05CA232	0	1	TIEN HAI	THAI BINH	1955-06-15	1	1		4	1		1		1	0	0	0	0	0		0																3	1		1	0	0	0	0		3	15	1
C09B002	1	1	BINH THUY	CAN THO	1984-03-04	2	1		5	6																											5	1		0	0	0	1	0		3	5	4
C09B024	1	1	NINH KIEU	CAN THO	1957-05-10	2	1		5	2											1		0	0	0	0	0	1	0		0						4	1		0	0	0	0	1	MAY	3	200	1
C09B038	1	1	BINH THUY	CAN THO	2002-08-17	1	1		5	9																											5	1		0	0	1	0	0		3	4	1
C09B042	1	1	BINH THUY	CAN THO	1972-07-15	2	1		3	11	TAP VU KHACH SAN	0																									6	1		0	0	0	1	0		3	500	1
C09B086	1	1	CO DO	CAN THO	1991-12-30	1	1		5	8																											7	1		0	0	0	1	0		2	3	1
C09B096	1	1	PHONG DIEN	CAN THO	1993-04-19	2	1		5	3																					1		0	0	1	HOA TUOI	2	1		0	0	0	1	0		2	6	1
C09B108	1	1	PHONG DIEN	CAN THO	1991-04-05	1	1		5	2											1		0	0	0	0	0	1	0		0						3	1		0	0	0	1	0		3	3	1
C09B126	1	1	BINH THUY	CAN THO	1990-01-01	2	1		4	3																					1		0	0	1	TAP HOA	6	1		0	0	1	0	0		3	2	1
C09B146	1	1	THOT NOT	CAN THO	1970-01-01	1	1		4	1		1		1	0	0	0	0	0		0																6	1		1	0	0	0	0		3	6	1
C09B147	1	1	NINH KIEU	CAN THO	1950-01-01	2	1		3	11	NOI TRO	0																									5	1		0	0	0	1	0		2	3	1
C09B163	1	1	PHONG DIEN	CAN THO	1990-10-15	2	1		4	2											1		0	0	0	1	0	0	0		0						2	1		0	0	0	1	0		3	6	1
C09B185	1	1	NINH KIEU	CAN THO	2000-07-07	2	1		6	9																											3	1		0	0	0	1	0		3	100	1
C09B199	1	1	VINH THANH	CAN THO	1982-01-01	1	1		3	2											1		0	0	0	1	0	0	0		0						5	1		0	0	0	1	0		3	3	1
C09B213	1	1	BINH THUY	CAN THO	1950-01-01	2	1		3	1		1		0	1	0	0	0	0		0																2	1		0	0	0	0	1	LAM VUON	2	6	1
C09B231	1	1	BINH THUY	CAN THO	1955-01-01	2	1		3	11	NOI TRO	0																									2	1		0	0	0	1	0		3	3	1
C09B240	1	1	NINH KIEU	CAN THO	2002-01-01	2	1		5	9																											4	1		0	0	0	1	0		2	6	1
C09B259	1	1	BINH THUY	CAN THO	1999-01-01	2	1		4	2											1		0	0	0	1	0	0	0		0						4	1		0	0	0	1	0		3	3	1
C09B296	1	1	NINH KIEU	CAN THO	1973-01-01	1	1		4	11	LAI XE	0																									4	1		0	0	0	1	0		2	2	1
C09B298	1	1	CO DO	CAN THO	1983-01-01	2	1		3	11	NOI TRO	0																									4	1		0	0	0	1	0		3	6	1
C09B304	1	1	CAI RANG	CAN THO	1984-01-01	2	1		4	3																					1		0	0	1	BAN GIO CHA	4	1		0	0	1	0	0		2	2	1
C09B329	1	1	BINH THUY	CAN THO	1980-10-08	2	1		4	2											1		0	0	0	0	0	1	0		0						3	1		0	0	0	1	0		3	100	1
C09B351	1	1	NINH KIEU	CAN THO	2000-01-01	2	1		7	9																											3	1		0	0	0	1	0		2	6	1
C09B357	1	1	NINH KIEU	CAN THO	1982-01-01	1	1		5	3																					1		0	1	0		3	1		0	0	1	0	0		2	2	1
C09B447	1	1	O MON	CAN THO	1948-01-01	2	1		3	11	GIA YEU	0																									4	1		0	0	0	1	0		2	7	1
C09B452	1	1	PHONG DIEN	CAN THO	1994-08-26	1	1		4	2											1		0	0	0	1	0	0	0		0						4	1		0	0	0	1	0		3	50	1
C11B018	1	1	THOT NOT	CAN THO	1999-07-06	1	1		4	1		1		0	0	0	0	1	0	CA																	4	1		0	0	0	0	1	LAM THUE	5	2	1
C11B067	1	1	THOT NOT	CAN THO	1959-01-01	1	1		3	1		1		0	1	0	0	0	0																		5	1		0	0	0	1	0		3	13	1
C11B092	1	1	THOT NOT	CAN THO	1978-06-01	2	1		4	3																					1		0	0	1	CA	6	1		0	0	1	0	0		3	20	1
C11B093	1	1	THOT NOT	CAN THO	1972-01-01	1	1		4	1		1		1	0	0	0	0	0		0																6	1		1	0	0	0	0		3	10	3
C11B095	1	1	THOT NOT	CAN THO	1971-01-01	1	1		3	1		1		0	0	0	0	0	0		0																4	1		0	0	0	1	0		3	4	1
C11B111	1	1	THOT NOT	CAN THO	1971-01-01	1	1		3	1		1		1	0	0	0	0	0		0																2	1		1	0	0	0	0		3	15	2
C11B112	1	1	THOT NOT	CAN THO	1956-01-01	2	1		3	1		1		1	0	0	0	0	0		0																3	1		1	0	0	0	0		3	10	1
C11B134	1	1	THOT NOT	CAN THO	1977-01-01	1	1		4	3																					1		0	0	1	RAU CAI	3	1		0	0	1	0	0		2	30	1
C11B135	1	1	THOT NOT	CAN THO	1993-07-14	2	1		6	5																											3	1		0	0	0	1	0		3	5	1
C11B149	1	1	THOT NOT	CAN THO	1968-04-28	2	1		3	3																					1		0	0	1	BANH KEO	4	1		0	0	1	0	0		2	8	1
C11B172	1	1	THOT NOT	CAN THO	1982-05-04	2	1		6	5																											3	1		0	0	0	1	0		2	1	1
C11B185	1	1	THOT NOT	CAN THO	1989-01-01	2	1		6	1		1		1	0	0	0	0	0		0																7	1		1	0	0	0	0		2	5	1
C11B187	1	1	THOT NOT	CAN THO	1987-02-03	2	1		6	3																					1		0	0	1	BAN MAY	4	1		0	0	1	0	0		1	50	1
C11B202	1	1	CO DO	CAN THO	1948-01-01	2	1		3	1		1		0	0	0	0	1	0	VIT	0																7	1		1	1	0	0	0		2	10	2
C11B210	1	1	THOT NOT	CAN THO	1984-04-01	2	1		6	5																											4	1		0	0	0	1	0		3	30	1
C11B218	1	1	THOT NOT	CAN THO	1971-01-01	1	1		3	1		1		0	0	0	0	0	1	LAM NAM	0																2	1		0	0	0	0	1	LAM NAM	3	0	4
C11B233	1	1	CO DO	CAN THO	2001-09-07	2	1		4	3																					1		0	0	1	CA	4	1		0	0	1	0	0		3	70	1
C12B008	1	1	PHONG DIEN	CAN THO	1953-01-01	2	1		1	1		1		0	0	0	0	1	0	CHAN NUOI GA VIT																	5	1		1	0	1	0	0		3	200	1
C12B020	1	1	PHONG DIEN	CAN THO	2000-04-26	1	1		4	1		1		1	0	0	0	0	0		0																5	1		1	0	0	0	0		4	25	1
C12B027	1	1	PHONG DIEN	CAN THO	1989-01-01	1	1		3	3																					1	3			1	BAN VE SO	4	1		0	0	1	0	0		4	3	1
C12B064	1	1	PHONG DIEN	CAN THO	1970-01-01	2	1		5	1		1		0	1	0	0	0	0		0																4	1		0	0	0	0	1	LAM VUON	3	5	1
C12B089	1	1	PHONG DIEN	CAN THO	1960-01-01	2	1		1	11	LAM THUE	0																									5	1		0	0	0	1	0		5	4	5
C12B094	1	1	PHONG DIEN	CAN THO	1988-01-01	1	1		7	1		1		0	1	0	0	0	0		0																	1		0	0	0	1	0		3	0	1
C12B108	1	1	THOI LAI	CAN THO	1948-01-01	1	1		3	1		1		1	0	0	0	0	0		0																5	1		1	0	0	0	0		4	10	1
C12B168	1	1	PHONG DIEN	CAN THO	1970-01-01	2	1		3	11	NOI TRO	0																									5	1		0	0	0	1	0		3	20	1
C12B193	1	1	PHONG DIEN	CAN THO	1976-01-01	1	1		4	1		1		0	1	0	0	0	0		0																3	1		0	0	0	0	1	LAM VUON	3	50	1
C12B230	1	1	PHONG DIEN	CAN THO	1997-02-21	2	1		3	11	NOI TRO	0																									4	1		1	0	0	0	0		3	3	1
C12B245	1	1	PHONG DIEN	CAN THO	1961-01-01	2	1		4	1		1		0	1	0	0	0	0		0																6	1		0	0	0	0	1	LAM VUON	3	10	1
C12B253	1	1	PHONG DIEN	CAN THO	1957-01-01	2	1		1	11	NOI TRO	0																									3	1		1	0	0	1	0		3	6	1
C12B254	1	1	PHONG DIEN	CAN THO	1969-01-01	1	1		1	1		1		0	1	0	0	0	0		0																1	1		0	0	0	0	1	TRO CAP	3	4	1
C12B261	1	1	PHONG DIEN	CAN THO	2008-08-06	1	1		3	9																											4	1		0	0	0	1	0		3	2	1
C12B290	1	1	PHONG DIEN	CAN THO	1947-01-01	1	1		3	11	NOI TRO	0																									3	1		0	0	0	0	1	TRO CAP	3	20	1
C12B295	1	1	PHONG DIEN	CAN THO	1953-01-01	2	1		3	11	NOI TRO	0																									2	1		0	0	1	0	0		3	3	1
C12B398	1	1	PHONG DIEN	CAN THO	1982-01-01	1	1		5	11	LAI XE	0																									4	1		0	0	0	1	0		3	40	1
C12B421	1	1	PHONG DIEN	CAN THO	1994-01-01	1	1		5	1		1		0	1	0	0	0	0		0																3	1		0	0	0	0	1	LAM VUON	3	10	1
C12B480	1	1	PHONG DIEN	CAN THO	1990-01-30	1	1		5	1		1		0	1	0	0	0	0		0																5	1		0	0	0	0	1	LAM VUON	3	0	1
C12B499	1	1	PHONG DIEN	CAN THO	1976-07-10	2	1		3	11	NOI TRO	0																									2	1		1	0	0	0	0		3	2	1
C12B512	1	1	PHONG DIEN	CAN THO	1943-01-01	1	1		3	11	GIA YEU	0																									2	1		0	0	0	0	1	TRO CAP	3	1500	1
C12B518	1	1	PHONG DIEN	CAN THO	1991-01-01	1	1		3	11	LAM THUE	0																									3	1		0	0	0	1	0		4	20	1
C12B552	1	1	PHONG DIEN	CAN THO	1991-09-20	1	1		4	11	NOI TRO	0																									7	1		0	0	0	1	1	LAM VUON	3	10	1
C12B555	1	1	PHONG DIEN	CAN THO	1952-01-01	2	1		3	11	NOI TRO	0																									5	1		0	0	0	1	0		3	15	1
C12B570	1	1	PHONG DIEN	CAN THO	1963-01-01	2	1		3	11	NOI TRO	0																									12	1		0	0	0	1	0		3	20	1
C12B588	1	1	PHONG DIEN	CAN THO	1946-01-01	1	1		3	1		1		0	1	0	0	0	0		0																4	1		0	0	0	1	1	LAM VUON	3	50	1
C12B589	1	1	PHONG DIEN	CAN THO	2002-04-21	2	1		4	11	UON TOC	0																									4	1		0	0	1	0	0		3	50	1
H06B015	1	1	CAM XUYEN	HA TINH	1977-04-13	2	1		5	1		1		1	1	1	1	0	1	LA NUONG RAY																	4	1		1	1	0	0	1	LAM NUONG RAY	6	10	1	GIENG KHOAN
H06B017	1	1	THACH HA	HA TINH	1981-10-08	1	1		4	1		1		1	0	0	0	0	0																		5	1		1	0	0	0	0		3	70	2
H06B023	1	1	LOC HA	HA TINH	1958-08-10	2	1		4	11	HUU TRI																										5	1		0	0	0	1	0		3		1
H06B026	1	1	CAM XUYEN	HA TINH	1962-06-04	1	1		4	1		1		1	0	0	0	0	0		0																5	1		1	0	0	0	0		3	100	4
H06B027	1	1	CAM XUYEN	HA TINH	1965-09-05	2	1		4	1		1		1	0	0	0	0	0		0																5	1		1	0	0	0	0		3	0	4
H06B047	1	1	CAM XUYEN	HA TINH	1957-09-12	1	1		5	1		1		1	1	0	0	0	0		0																1	1		1	0	0	0	0		3	4	4
H06B048	1	1	CAM XUYEN	HA TINH	1950-04-09	1	1		5	11	SUA CHUA XE MAY	0																									2	1		0	0	0	1	0		3	0	1
H06B162	1	1	TP HA TINH	HA TINH	2007-03-15	2	1		4	9																											5	1		0	0	0	1	0		2	1000	1
H07B005	1	1	CAN LOC	HA TINH	2003-11-08	2	1		5	9																											5	1		1	0	0	0	0		3	50	2
H07B008	1	1	LOC HA	HA TINH	1988-04-20	1	1		6	2											1		0	1	0	0	0	0	0		0						4	1		0	0	0	1	0		3	50	2
H07B017	1	1	CAN LOC	HA TINH	1968-06-08	1	1		5	1		1		1	0	0	0	0	0		0																4	1		1	0	0	0	0		3	50	2
H07B053	1	1	CAN LOC	HA TINH	1956-11-10	2	1		4	1		1		1	0	0	0	0	0		0																6	1		1	0	0	0	0		3	50	2
H07B056	1	1	CAN LOC	HA TINH	1963-07-13	2	1		4	1		1		1	0	0	0	0	0		0																5	1		1	0	0	0	0		3	22	2
H07B065	1	1	CAN LOC	HA TINH	1975-01-18	1	1		5	1		1		1	0	0	0	0	0		0																5	1		1	0	0	0	0		3	0	3
H07B068	1	1	CAN LOC	HA TINH	2003-03-15	2	1		4	9																											5	1		1	0	0	0	0		3	200	3
H07B092	1	1	CAN LOC	HA TINH	1947-04-15	1	1		4	1		1		1	0	0	0	0	0		0																4	1		1	0	0	0	0		3	25	2
H07B094	1	1	CAN LOC	HA TINH	1981-10-08	2	1		5	1		1		1	0	0	0	0	0		0																5	1		1	0	0	0	0		3	30	2
H07B103	1	1	CAN LOC	HA TINH	1957-08-08	1	1		4	1		1		1	0	0	0	0	0		0																4	1		1	0	0	0	0		3	50	2
H07B110	1	1	CAN LOC	HA TINH	1962-10-15	1	1		5	1		1		0	0	1	0	0	0		0																4	1		0	1	0	0	0		2	150	2
H07B116	1	1	CAN LOC	HA TINH	1953-05-20	2	1		3	1		1		1	0	0	0	0	0		0																1	1		0	0	0	0	0		4	100	3
H07B122	1	1	CAN LOC	HA TINH	1954-10-20	2	1		4	1		1		1	0	0	0	0	0		0																1	1		0	0	0	1	0		3	100	1
H07B131	1	1	LOC HA	HA TINH	1944-01-01	2	9		6	11	GIA YEU	0																									1	1		0	0	0	0	1	CON CHAU CHO	4	100	3
H07B132	1	1	CAN LOC	HA TINH	1952-05-21	2	1		3	2											1		0	0	0	1	0	0	0		0						2	1		0	0	1	1	0		3	250	4
H07B136	1	1	CAN LOC	HA TINH	1945-10-16	1	1		5	1		1		0	1	0	0	1	0	GA	0																8	1		0	1	0	0	0		4	200	3
H07B145	1	1	CAN LOC	HA TINH	1934-01-16	1	1		4	1		1		0	0	1	0	0	0		0																4	1		0	1	0	0	0		3	100	2
H07B147	1	1	CAN LOC	HA TINH	1979-04-06	2	1		5	1		1		1	0	0	0	0	0		0																4	1		1	0	0	0	0		3	200	2
H07B150	1	1	CAN LOC	HA TINH	1992-12-13	2	1		5	1		1		1	0	0	0	0	0		0																5	1		1	0	0	0	0		3	50	2
H07B157	1	1	CAN LOC	HA TINH	1982-04-04	2	1		5	1		1		1	0	0	0	0	0		0																5	1		1	0	0	0	0		5	150	1
H07B158	1	1	CAN LOC	HA TINH	1980-03-25	2	1		5	1		1		1	0	0	0	0	0		0																5	1		1	0	0	0	0		3	150	2
H07B160	1	1	CAN LOC	HA TINH	1985-08-25	1	1		5	1		1		1	0	0	0	0	0		0																4	1		1	0	0	0	0		3	150	2
H07B163	1	1	CAN LOC	HA TINH	1980-10-12	2	1		5	1		1		1	0	0	0	0	0		0																5	1		1	0	0	0	0		3	200	3
H07B167	1	1	CAN LOC	HA TINH	1954-03-01	2	1		3	1		1		0	1	0	0	0	0		0																8	1		1	0	0	0	0		3	15	1
H07B171	1	1	CAN LOC	HA TINH	1966-01-01	2	1		3	1		1		1	1	0	1	1	0	GA	0																2	1		1	0	0	0	0		4	70	4
H07B177	1	1	CAN LOC	HA TINH	1964-06-20	2	1		5	1		1		1	0	0	0	0	0		0																4	1		1	0	0	0	0		3	200	3
H07B186	1	1	CAN LOC	HA TINH	1964-11-25	2	1		4	1		1		1	0	0	0	0	0		0																6	1		1	0	0	0	0		3	210	2
H07B205	1	1	CAN LOC	HA TINH	1987-08-12	2	1		5	1		1		1	0	0	0	0	0		0																4	1		1	0	0	0	0		3	100	2
H07B207	1	1	CAN LOC	HA TINH	1957-06-20	2	1		5	1		1		1	0	0	0	0	0		0																4	1		1	0	0	0	0		5	200	1
H07B211	1	1	CAN LOC	HA TINH	1961-11-01	2	1		4	1		1		1	0	0	0	0	0		0																6	1		1	0	0	0	0		4	40	2
H07B212	1	1	CAN LOC	HA TINH	1984-05-10	1	1		5	1		1		1	0	0	0	0	0		0																4	1		1	0	0	0	0		3	200	2
H07B217	1	1	CAN LOC	HA TINH	1993-05-05	1	1		5	1		1		1	0	0	0	0	0		0																4	1		1	0	0	0	0		3	120	3
H07B250	1	1	CAN LOC	HA TINH	1962-03-09	2	1		5	1		1		0	1	1	0	0	0		0																4	1		1	1	0	0	0		3	200	2
H07B276	1	1	CAN LOC	HA TINH	1979-04-02	1	1		5	1		1		1	0	0	0	0	0		0																5	1		1	0	0	0	0		3	220	3
H07B284	1	1	CAN LOC	HA TINH	1958-08-10	2	1		4	1		1		1	1	0	0	1	0	GA	0																2	1		1	1	0	0	0		3	50	2
H07B293	1	1	CAN LOC	HA TINH	1974-12-02	2	1		3	1		1		1	1	0	1	0	0		0																4	1		1	0	0	0	0		4	0	3
H07B295	1	1	CAN LOC	HA TINH	1971-01-01	1	1		5	1		1		1	0	0	0	0	0		0																4	1		1	0	0	0	0		3	100	3
H07B301	1	1	CAN LOC	HA TINH	1943-03-08	1	1		5	1		1		1	0	0	0	0	0		0																3	1		1	0	0	0	0		3	250	3
H07B303	1	1	CAN LOC	HA TINH	1951-05-20	2	1		5	1		1		0	1	0	0	0	0		0																2	1		0	0	0	0	1	LUONG HUU, LAM VUON	2	380	1
H07B305	1	1	CAN LOC	HA TINH	1983-02-05	2	1		5	1		1		1	0	0	0	0	0		0																4	1		1	0	0	0	0		3	200	3
H07B307	1	1	CAN LOC	HA TINH	1933-02-01	2	1		3	1		1		1	0	0	0	0	0		0																2	1		1	0	0	0	0		3	200	3
H07B312	1	1	CAN LOC	HA TINH	1955-05-20	1	1		5	1		1		1	0	0	0	0	0		0																4	1		1	0	0	0	0		3	150	3
H07B322	1	1	CAN LOC	HA TINH	1973-09-12	2	1		5	1		1		1	0	0	0	0	0		0																4	1		1	0	0	0	0		3	250	3
H07B323	1	1	CAN LOC	HA TINH	1974-09-02	2	1		5	1		1		1	0	0	0	0	0		0																4	1		1	0	0	0	0		3	190	1
H07B326	1	1	CAN LOC	HA TINH	2009-02-01	1	1		5	4		1		1	0	0	0	0	0		0																4	1		1	0	0	0	0		3	220	3
H07B336	1	1	CAN LOC	HA TINH	1974-05-01	2	1		5	1		1		0	1	0	0	0	0		0																5	1		1	0	0	0	0		2	0	3
H07B346	1	1	CAN LOC	HA TINH	1974-10-16	1	1		5	1		1		1	0	0	0	0	0		0																4	1		1	0	0	0	0		3	200	3
H07B347	1	1	CAN LOC	HA TINH	1991-10-06	2	1		5	1		1		1	0	0	0	0	0		0																4	1		1	0	0	0	0		3	180	3
H07B361	1	1	CAN LOC	HA TINH	1962-09-02	2	1		4	1		1		1	0	1	1	0	0		0																6	1		1	1	0	0	0		3	0	2
H07B373	1	1	CAN LOC	HA TINH	1976-11-20	2	1		4	1		1		1	0	0	0	0	0		0																5	1		1	0	0	0	0		3	250	3
H07B376	1	1	CAN LOC	HA TINH	1955-10-26	1	1		5	1		1		1	0	0	0	0	0		0																4	1		1	0	0	0	0		3	200	3
H07B400	1	1	CAN LOC	HA TINH	1964-11-17	1	1		4	1		1		1	0	0	0	0	0		0																5	1		1	0	0	0	0		3	200	3
H07B402	1	1	CAN LOC	HA TINH	1963-02-01	1	1		5	1		1		0	1	0	0	0	0		0																4	1		0	0	1	0	0		3	90	3
H07B456	1	1	CAN LOC	HA TINH	1950-11-20	2	1		5	1		1		0	0	1	1	0	0		0																5	1		1	1	0	0	0		3	380	2
H07B522	1	1	CAN LOC	HA TINH	1971-10-10	2	1		5	1		1		1	0	0	0	0	0		0																5	1		1	0	0	0	0		3	320	3
H07B556	1	1	CAN LOC	HA TINH	1993-02-25	2	1		5	1		1		1	0	0	0	0	0		0																4	1		1	0	0	0	0		3	200	3
H07B568	1	1	CAN LOC	HA TINH	1990-10-10	1	1		5	1		1		1	0	0	0	0	0		0																4	1		1	0	0	0	0		3	300	3
H07B577	1	1	CAN LOC	HA TINH	1948-02-08	1	1		4	1		1		1	0	0	0	0	0		0																4	1		1	0	0	0	0		3	150	1
H07B584	1	1	CAN LOC	HA TINH	1979-07-05	1	1		5	1		1		1	0	0	0	0	0		0																3	1		1	0	0	0	0		3	170	3
H07B708	1	1	CAN LOC	HA TINH	1977-11-22	2	1		4	1		1		1	0	0	0	0	0		0																5	1		1	0	0	0	0		3	0	2
H07B711	1	1	CAN LOC	HA TINH	2003-04-19	1	1		5	9																											6	1		1	0	1	0	0		2	0	2
H07B722	1	1	CAN LOC	HA TINH	1942-01-06	2	1		4	1		1		1	0	0	0	0	0		0																4	1		1	0	0	0	0		3	180	3
H07B724	1	1	CAN LOC	HA TINH	1971-02-06	1	1		5	1		1		1	0	0	0	0	0		0																4	1		1	0	0	0	0		2	150	3
H07B753	1	1	CAN LOC	HA TINH	1985-09-02	2	1		5	1		1		1	0	0	0	0	0		0																4	1		1	0	0	0	0		3	150	3
H07B772	1	1	CAN LOC	HA TINH	1958-08-30	1	1		4	1		1		1	0	0	0	0	0		0																3	1		1	0	0	0	0		3	200	3
H07B789	1	1	CAN LOC	HA TINH	1975-12-28	2	1		5	1		1		1	0	0	0	0	0		0																5	1		1	0	0	0	0		3	200	3
H07B808	1	1	CAN LOC	HA TINH	1956-02-10	2	1		4	1		1		1	0	0	0	0	0		0																3	1		1	0	0	0	0		3	280	3
H07B822	1	1	CAN LOC	HA TINH	1972-07-02	1	1		4	1		1		1	0	0	0	0	0		0																4	1		1	0	0	0	0		3	250	3
H08B018	1	1	CAM XUYEN	HA TINH	1975-02-19	1	1		4	1		1		1	1	0	0	0	0																		3	1		1	0	0	0	0		4	25	3
H08B019	1	1	CAM XUYEN	HA TINH	1984-03-12	2	1		7	8																											4	1		0	0	0	1	0		3	50	1
H08B022	1	1	CAM XUYEN	HA TINH	1970-04-29	2	1		4	1		1		1	1	1	0	1	0	GA	0																4	1		1	1	0	0	0		3	15	4
H08B026	1	1	CAM XUYEN	HA TINH	1976-12-18	1	1		4	1		1		1	0	0	0	0	0		0																5	1		1	1	0	0	0		3	30	1
H08B035	1	1	CAM XUYEN	HA TINH	1975-06-26	2	1		4	1		1		1	0	0	0	0	0		0																5	1		1	0	0	0	0		3	30	2
H08B036	1	1	CAM XUYEN	HA TINH	1966-03-08	2	1		4	1		1		1	1	1	1	1	0	GA, VIT	0										1	3			1	BUON CA BIEN	2	1		1	1	1	0	0		3	0	2
H08B037	1	1	CAM XUYEN	HA TINH	1999-02-01	1	1		6	9																											4	9								3	1	4
H08B068	1	1	CAM XUYEN	HA TINH	1999-10-09	2	1		5	1		9																									3	1		1	0	0	0	0		3	500	3	GIENG KHOAN
H08B071	1	1	CAM XUYEN	HA TINH	1991-06-20	2	1		5	1		1		1	0	0	0	0	0		0																4	1		1	0	0	0	0		3	30	4
H08B094	1	1	CAM XUYEN	HA TINH	1940-06-20	1	9		4	1		1		1	1	1	1	0	0		0																2	1		1	1	0	0	0		3	0	2
H08B101	1	1	CAM XUYEN	HA TINH	1943-04-24	2	1		4	1		1		1	1	0	0	0	0		0																2	1		0	0	0	1	0		3	5	4
H08B137	1	1	CAM XUYEN	HA TINH	1993-02-15	2	1		5	1		1		1	0	0	0	1	0	GA	0																6	1		1	0	0	0	0		3	900	1
H08B146	1	1	CAM XUYEN	HA TINH	1982-10-10	2	1		5	1		1		1	0	0	1	0	0		0																4	1		1	0	0	0	0		3	0	4
H08B160	1	1	CAM XUYEN	HA TINH	1942-09-14	2	1		6	11	HUU TRI	0																									5	1		0	0	0	0	1	LUONG HUU	3	0	1
H08B178	1	1	CAM XUYEN	HA TINH	1968-02-10	1	1		4	1		1		1	1	0	0	0	0		0																4	1		1	0	0	0	0		3	0	4
H08B179	1	1	CAM XUYEN	HA TINH	1951-03-23	1	1		5	1		1		1	0	0	0	1	0	VIT	0																3	1		1	0	0	0	0		3	500	4
H08B180	1	1	CAM XUYEN	HA TINH	2012-11-13	2	1		3	9																											4	1		0	0	0	1	0		3	0	1
H08B235	1	1	CAM XUYEN	HA TINH	1997-03-02	2	1		7	9																											5	1		1	1	0	0	0		3	0	2
H08B249	1	1	CAM XUYEN	HA TINH	1956-08-09	1	1		4	1		1		1	0	0	0	0	0		0																4	1		1	0	0	0	0		3	0	4
H08B255	1	1	CAM XUYEN	HA TINH	1998-08-10	1	1		5	1		1		1	0	0	0	0	0		0																	1		1	0	0	0	0		9	40	4
H08B270	1	1	CAM XUYEN	HA TINH	2014-05-04	2	1		2	10																											4	1		0	0	0	1	0		3	400	4
H08B273	1	1	CAM XUYEN	HA TINH	1943-07-01	2	1		3	1		1		0	1	0	0	0	0		0																4	1		0	0	0	0	0		3	500	4
H08B292	1	1	CAM XUYEN	HA TINH	1932-01-01	2	1		3	11	GIA YEU	0																									5	1		1	0	0	0	0		3	0	1
H08B304	1	1	CAM XUYEN	HA TINH	1992-04-13	1	1		3	1		1		1	0	0	0	0	0		0																5	1		1	0	0	0	0		4	20	2
H08B313	1	1	CAM XUYEN	HA TINH	1993-06-26	1	1		5	9																											5	1		1	0	0	0	0		3	40	2
H08B330	1	1	CAM XUYEN	HA TINH	1983-07-10	2	1		4	1		1		1	1	0	0	0	0		0																4	1		1	1	0	0	0		3	0	1
H08B340	1	1	CAM XUYEN	HA TINH	1947-01-01	2	1		4	1		1		0	1	0	0	0	0		0																2	1		0	0	0	0	1	TRO CAP	3	800	4
H08B369	1	1	CAM XUYEN	HA TINH	1939-02-03	1	1		4	1		1		1	1	1	0	0	0		0																3	1		1	0	0	0	0		3	40	4
H08B392	1	1	CAM XUYEN	HA TINH	1963-12-10	2	1		3	1		1		1	0	0	0	0	0		0																2	1		1	0	0	0	0		4	30	2
H08B420	1	1	CAM XUYEN	HA TINH	1934-03-08	1	1		3	1		1		1	0	0	0	0	0		0																5	1		1	0	0	0	0		3	0	4
H08B479	1	1	CAM XUYEN	HA TINH	1960-11-01	2	1		4	1		1		1	0	0	1	0	0		0																4	1		1	0	0	0	0		3	0	4
H08B511	1	1	CAM XUYEN	HA TINH	1972-06-10	2	1		4	1		1		1	0	0	0	0	0		0																5	1		1	0	0	0	0		3	100	2
T01B002	1	1	HUNG HA	THAI BINH	1990-11-27	2	1		5	1		1		1	0	0	0	0	0																		4	1		1	0	0	0	0		3	300	1
T01B005	1	1	THAI THUY	THAI BINH	1975-05-14	2	1		4	1		1		1	0	0	0	0	0																		3	1		1	1	0	0	0		3	100	1
T01B015	1	1	DONG HUNG	THAI BINH	1984-05-01	1	1		4	2											1		0	0	0	0	0	1	0								4	1		0	0	0	1	0		3	5	1
T01B019	1	1	TP THAI BINH	THAI BINH	1989-04-24	1	1		7	8																											5	1		0	0	0	1	0		3	6	1
T01B025	1	1	THAI BINH	THAI BINH	1961-03-27	1	1		4	1		1		1	0	0	0	0	0		0																6	1		1	0	0	0	0		6	300	1
T01B026	1	1	HUNG HA	THAI BINH	1963-01-20	2	1		3	1		1		1	0	0	0	0	0																		5	1		1	0	0	0	0		3	6	1
T01B027	1	1	DONG HUNG	THAI BINH	1956-01-01	2	1		3	1		1		1	0	0	0	0	0		0																3	1		1	0	0	0	0		3	30	1	MUA
T01B041	1	1	KIEN XUONG	THAI BINH	1963-12-23	1	1		4	1		1		1	0	1	0	0	0		0																5	1		1	1	0	0	0		3	8	1
T01B049	1	1	KIEN XUONG	THAI BINH	1984-04-12	2	1		5	2											1		0	0	0	0	0	1	0		0						4	1		0	0	0	1	0		3	5	1
T01B078	1	1	KIEN XUONG	THAI BINH	1985-05-01	1	1		5	1		1		1	0	0	0	0	0		0																6	1		1	0	0	0	0		3	4	1
T01B100	1	1	KIEN XUONG	THAI BINH	1996-03-29	2	1		5	2											1		0	0	0	0	0	1	0		0						4	1		0	0	0	1	0		3	200	1
T01B102	1	1	VU THU	THAI BINH	1972-05-05	2	1		4	1		1		1	0	0	0	0	0		0																5	1		1	0	0	0	0		3	50	1
T01B119	1	1	KIEN XUONG	THAI BINH	1991-09-24	2	1		6	5																											5	1		0	0	0	1	0		3	500	1
T01B129	1	1	QUYNH PHU	THAI BINH	1980-10-09	2	1		4	1		1		1	0	0	0	0	0		0																5	1		1	0	0	0	0		3	50	1
T01B134	1	1	HUNG HA	THAI BINH	1981-05-20	2	1		5	8																											4	1		0	0	0	1	0		3	800	1
T01B135	1	1	VU THU	THAI BINH	1989-09-25	2	1		5	2											1		0	0	0	0	0	1	0		0						5	1		0	0	0	1	0		3	300	1
T01B138	1	1	DONG HUNG	THAI BINH	1968-10-28	2	1		4	1		1		1	0	0	0	0	0		0																5	1		1	0	0	0	0		3	900	1
T01B144	1	1	QUYNH PHU	THAI BINH	1960-01-01	1	1		5	2											1		0	0	0	0	0	1	0		0						6	1		0	0	0	1	0		3	100	1
T01B153	1	1	DONG HUNG	THAI BINH	1964-08-03	1	1		5	2											1		0	1	0	0	0	0	0		0						2	1		0	0	1	1	0		3	10	2
T01B157	1	1	VU THU	THAI BINH	1995-02-14	2	1		6	8																											3	1		0	0	0	1	0		3	1000	1
T01B163	1	1	QUYNH PHU	THAI BINH	1990-06-06	2	1		6	8																											2	1		0	0	0	1	0		2	100	1
T01B169	1	1	QUYNH PHU	THAI BINH	1998-03-07	1	1		7	9																											5	1		0	0	0	1	0		3	700	1
T01B173	1	1	TP THAI BINH	THAI BINH	1985-10-16	2	1		7	8																											4	1		0	0	0	1	0		2	300	1
T01B190	1	1	QUYNH PHU	THAI BINH	1955-01-01	2	1		4	1		1		1	0	0	0	0	0		0																3	1		1	0	0	0	0		3	50	1
T01B207	1	1	VU THU	THAI BINH	1970-01-02	1	1		4	1		1		1	0	0	0	0	0		0																5	1		1	0	0	0	0		3	800	1
T01B216	1	1	QUYNH PHU	THAI BINH	1984-12-15	2	1		5	2											1		0	0	0	0	0	1	0		0						5	1		0	0	0	1	0		3	500	1
T02B005	1	1	VU THU	THAI BINH	2012-11-08	1	1		3	9																											3	1		0	0	0	0	0		3	5	1
T02B010	1	1	VU THU	THAI BINH	2012-07-15	1	1		3	10																											4	1		0	0	0	1	0		3	100	2
T02B013	1	1	TIEN HAI	THAI BINH	2008-11-18	2	1		3	9																											5	1		0	0	0	1	0		2	500	1	MUA
T02B017	1	1	TIEN HAI	THAI BINH	2011-10-19	1	1		3	9																											4	1		1	0	0	0	0		3	50	2
T02B018	1	1	TP THAI BINH	THAI BINH	2011-08-23	1	1		3	9																											5	1		0	0	0	1	0		3	0	1
T02B040	1	1	VU THU	THAI BINH	2009-02-20	2	1		3	9																											4	1		1	1	0	0	0		2	2000	2
T02B081	1	1	VU THU	THAI BINH	2013-05-22	1	1		3	9																											4	1		0	0	0	1	0		3	200	1
T03B003	1	1	KIEN XUONG	THAI BINH	2002-03-05	2	1		5	9																											6	1		0	0	1	0	0		3	100	2
T03B018	1	1	KIEN XUONG	THAI BINH	1950-06-20	1	1		5	11	HUU TRI																										2	1		1	0	0	0	0		3	30	1	MUA
T03B020	1	1	KIEN XUONG	THAI BINH	1963-01-01	1	1		4	1		1		1	1	1	0	0	0																		3	1		1	1	0	0	0		5	5	2
T03B026	1	1	KIEN XUONG	THAI BINH	2012-03-16	2	1		3	9																											4	1		0	0	0	1	0		2	100	1
T03B041	1	1	KIEN XUONG	THAI BINH	1984-10-11	1	1		4	1		1		1	0	0	0	0	0																		3	1		1	0	0	0	0		3	8	2
T03B048	1	1	KIEN XUONG	THAI BINH	1962-01-08	1	1		3	1		1		1	1	1	1	1	0	GA	0																5	1		1	1	0	0	0		3	15	1	MUA
T03B053	1	1	KIEN XUONG	THAI BINH	1946-04-15	2	1		3	1		1		1	1	1	0	0	0		0																2	1		1	1	0	0	0		3	200	2
T03B055	1	1	KIEN XUONG	THAI BINH	1951-01-01	1	1		4	1		1		1	1	0	0	0	0		0																2	1		1	1	0	0	0		3	0	2
T03B065	1	1	KIEN XUONG	THAI BINH	1969-11-12	2	1		4	1		1		1	1	0	0	0	0		1	2		1							0						3	1		1	0	0	1	0		3	300	2
T03B070	1	1	KIEN XUONG	THAI BINH	1940-04-02	1	1		6	1		1		1	1	1	0	0	0		0																3	1		1	0	0	0	0		3	3	2
T03B082	1	1	KIEN XUONG	THAI BINH	2013-10-02	1	1		2	10																											7	1		0	0	0	1	0		2	30	1
T03B097	1	1	KIEN XUONG	THAI BINH	1971-11-10	2	1		4	1		1		1	1	1	0	0	0																		5	1		1	0	0	0	0		3	100	2
T03B103	1	1	KIEN XUONG	THAI BINH	1977-02-16	2	1		5	1		1		1	1	1	0	1	0																		4	1		1	1	0	0	0		3	200	1
T03B121	1	1	KIEN XUONG	THAI BINH	2006-03-25	1	1		4	9																											4	1		1	1	0	0	0		3	50	2
T03B128	1	1	KIEN XUONG	THAI BINH	1966-10-10	1	1		5	1		1		1	0	0	0	0	0		0																4	1		1	0	0	0	0		3	200	2
T03B131	1	1	KIEN XUONG	THAI BINH	1960-06-05	1	1		4	1		1		1	1	0	1	1	0	GA	0																2	1		1	1	0	0	0		3	30	1
T04B027	1	1	TIEN HAI	THAI BINH	2009-02-23	1	1		3	9																											3	1		0	0	0	1	0		3	10	1
T04B036	1	1	TIEN HAI	THAI BINH	2003-09-23	1	1		5	9																											4	1		0	0	1	0	0		3	40	1
T04B042	1	1	TIEN HAI	THAI BINH	1988-11-21	2	1		5	1		1		1	1	0	0	0	0		0																4	1		1	0	0	0	0		3	40	1
T04B055	1	1	TIEN HAI	THAI BINH	1985-09-04	1	1		5	2											1		0	0	0	0	0	0	1	GACH MEN	0						6	1		0	0	0	1	0		3	100	1
T04B062	1	1	TIEN HAI	THAI BINH	1957-01-01	2	1		3	1		1		0	1	0	0	0	0		0																6	1		1	0	0	0	0		3	2	2
T04B065	1	1	TIEN HAI	THAI BINH	1990-09-27	2	1		4	2											1		0	0	0	0	0	1	0		0						4	1		0	0	0	1	0		3	500	2
T04B071	1	1	TIEN HAI	THAI BINH	1993-08-22	2	1		6	2											1		0	0	0	0	0	0	1	NHA MAY GACH MEN	0						4	1		0	0	0	1	0		3	5	2
T04B074	1	1	TIEN HAI	THAI BINH	1989-08-26	2	1		6	2											1		0	0	0	0	0	1	0		0						3	1		0	0	0	1	0		3	5	2
T04B100	1	1	TIEN HAI	THAI BINH	1973-02-09	2	1		4	1		1		1	0	0	0	0	0		0																4	1		1	0	0	0	0		3	10	2
T05B004	1	1	TIEN HAI	THAI BINH	1982-12-14	1	1		6	1		1		1	0	0	0	0	0																		4	1		1	0	0	0	0		3	30	1	MUA
T05B012	1	1	TIEN HAI	THAI BINH	1980-01-01	2	1		4	1		1		1	1	1	0	0	0		1		0	0	0	0	0	1	0								5	1		1	1	0	0	0		3	50	1	GIENG KHOAN
T05B016	1	1	TIEN HAI	THAI BINH	1976-05-12	2	1		5	1		1		1	1	1	1	0	0																		6	1		1	1	0	0	0		5	50	2
T05B017	1	1	TIEN HAI	THAI BINH	1989-01-06	2	1		5	1		1		1	1	1	0	0	0		1	1	1								0						6	1		1	1	0	0	0		3	100	1	MUA
T05B022	1	1	TIEN HAI	THAI BINH	1985-07-10	2	1		5	1		1		1	1	0	0	0	0																		6	1		0	0	0	0	0		3	0	1
T05B039	1	1	TIEN HAI	THAI BINH	1968-05-10	2	1		4	1		1		1	1	1	0	0	0		1	1	1								0						4	1		1	1	0	0	0		3	50	1	MUA
T05B042	1	1	TIEN HAI	THAI BINH	1982-01-21	2	1		6	11	GIAO VIEN	0																									4	1		0	0	0	1	0		3	100	2
T05B051	1	1	TIEN HAI	THAI BINH	1981-11-10	2	1		3	1		1		1	1	1	0	0	0																		6	1		1	1	0	0	0		5	200	2
T05B072	1	1	TIEN HAI	THAI BINH	2007-02-09	1	1		3	9																											6	1		1	1	0	0	0		3	50	2
T05B080	1	1	TIEN HAI	THAI BINH	1967-02-11	2	1		3	1		1		1	1	1	1	0	0		0																6	1		1	1	0	0	0		3	200	2
T05B087	1	1	TIEN HAI	THAI BINH	1991-01-31	2	1		5	1		1		1	1	1	0	0	0		0																5	1		1	1	0	0	0		5	500	2
T05B091	1	1	TIEN HAI	THAI BINH	1977-08-15	2	1		4	1		1		1	1	1	0	0	0		0																5	1		1	1	0	0	0		3	150	2
T05B146	1	1	TIEN HAI	THAI BINH	1952-06-03	1	1		5	1		1		1	1	1	1	1	1	GA	0																6	1		1	1	0	0	0		3	150	2
T05B215	1	1	TIEN HAI	THAI BINH	1974-08-03	1	1		5	1		1		1	1	0	1	1	0	GA	0										1		1	0	0		5	1		0	1	0	0	0		3	200	1
T05B218	1	1	TIEN HAI	THAI BINH	1983-04-10	2	1		5	1		1		1	1	1	0	0	0		1		0	0	0	1	0	0	0		0						4	1		1	1	0	1	0		3	125	2
T05B223	1	1	TIEN HAI	THAI BINH	1974-01-20	2	1		4	1		1		1	1	0	0	0	1	GA	0																6	1		1	1	0	0	0		3	50	2
T05B232	1	1	TIEN HAI	THAI BINH	1953-06-21	1	1		4	1		1		1	1	0	0	1	0	GA	0																6	1		1	1	0	0	0		3	50	2
[truncated: 112 more columns]
